# Supplementary material for: Effectiveness of Social Problem-Solving Interventions for Children with Autism Spectrum Disorder: A Systematic Review and Meta-Analysis
Source: Behav Sci (Basel). 2025 Dec 10;15(12):1708. doi: 10.3390/bs15121708 (PMC12729265; doi:10.3390/bs15121708)
Supplement: Supplementary file 1 [file behavsci-15-01708-s001.zip]

Archive with 6 entries (6 files):
- Table S1. Full Search Strings for Each Database.pdf
- Table S2. The description of codes.pdf
- Table S3. Methodological Quality Assessment of Included Studies Based on WWC Standards.pdf
- Table S4. Summary of Meta-Analytic Effects for SPS Competence and SEL-Related Outcomes.pdf
- Table S5. Publication bias tests and trim-and-fill results.pdf
- Table_S6_PRISMA_Checklist.pdf
